# Supplementary material for: A new perspective on the evolution of “Kawara” roof tiles in Ryukyu: A multidisciplinary non-destructive analysis of roof tile transition at Shuri Castle, Ryukyu Islands, Japan
Source: PLoS One. 2022 Nov 16;17(11):e0277560. doi: 10.1371/journal.pone.0277560 (PMC9668144; doi:10.1371/journal.pone.0277560)
Supplement: S1 Appendix — (XLSX) [file pone.0277560.s001.xlsx]

## Sheet: S1 Table
	S1 Table. Sample information on roof tiles at the Shuri Castle site.
	ID	Museum ID	Style	Form	Classification	Period	Estimated production year	Site information	Comment
	KOR001	RUMF-HA-00615	Kourai	Hira			14th to Mid-15th century	Shurijyoushi/Shichanuuna	Collected on the old campus of the University of the Ryukyus
	KOR002	RUMF-HA-00617	Kourai	Hira			14th to Mid-15th century	Shurijyoushi/Seiden-north	Collected on the old campus of the University of the Ryukyus
	KOR003	RUMF-HA-00630	Kourai	Hira			14th to Mid-15th century	Shurijyoushi/Sheiden-front	Collected on the old campus of the University of the Ryukyus
	KOR004	RUMF-HA-00631	Kourai	Hira			14th to Mid-15th century	Shurijyoushi/Shichanuuna	Collected on the old campus of the University of the Ryukyus
	KOR005	RUMF-HA-00633	Kourai	Hira			14th to Mid-15th century	Shurijyoushi	Collected on the old campus of the University of the Ryukyus
	KOR006	RUMF-HA-00634	Kourai	Hira			14th to Mid-15th century	Shurijyoushi	Collected on the old campus of the University of the Ryukyus
	KOR007	RUMF-HA-00635	Kourai	Hira			14th to Mid-15th century	Shurijyoushi	Collected on the old campus of the University of the Ryukyus
	YMO001	RUMF-HA-00711	Yamato	Nokimaru			14th to Mid-15th century	Shurijyoushi	Collected on the old campus of the University of the Ryukyus
	YMO002	RUMF-HA-00713	Yamato	Nokimaru			14th to Mid-15th century	Syurijyoushi/Kyounouchi	Collected on the old campus of the University of the Ryukyus
	YMO003	RUMF-HA-00717	Yamato	Nokimaru			14th to Mid-15th century	Shurijyoushi/Sheiden	Collected on the old campus of the University of the Ryukyus
	YMO004	RUMF-HA-00720	Yamato	Maru			14th to Mid-15th century	Shurijyoushi	Collected on the old campus of the University of the Ryukyus
	YMO005	RUMF-HA-00721	Yamato	Maru			14th to Mid-15th century	Shurijyoushi/Shichanuuna	Collected on the old campus of the University of the Ryukyus
	YMO006	RUMF-HA-00723	Yamato	Maru			14th to Mid-15th century	Syurijyoushi/Kyounouchi	Collected on the old campus of the University of the Ryukyus
	YMO007	RUMF-HA-00724	Yamato	Maru			14th to Mid-15th century	Shurijyoushi/Sheiden	Collected on the old campus of the University of the Ryukyus
	MCO001	RUMF-HA-00010	Minchō	Nokimaru	Sideview 1-IA-N/A	I	Early 17th century	Shurijyoushi/Enkanchi-north	Collected on the old campus of the University of the Ryukyus
	MCO002	RUMF-HA-00012	Minchō	Nokimaru	Sideview 1-IA-c	I	Early 17th century	Shurijyoushi	Collected on the old campus of the University of the Ryukyus
	MCO003	RUMF-HA-00013	Minchō	Nokimaru	Sideview 1-IA-c	I	Early 17th century	Shurijyoushi/Higashi-no-azana	Collected on the old campus of the University of the Ryukyus
	MCO004	RUMF-HA-00015	Minchō	Nokimaru	Sideview 1-IA-d	I	Early 17th century	Syurijyoushi/Sasikiden	Collected on the old campus of the University of the Ryukyus
	MCO005	RUMF-HA-00017	Minchō	Nokimaru	Sideview 1-IA-d	I	Early 17th century	Syurijyoushi/Sasikiden	Collected on the old campus of the University of the Ryukyus
	MCO006	RUMF-HA-00021	Minchō	Nokimaru	Sideview 1-IA-d	I	Early 17th century	Syurijyoushi/Sasikiden	Collected on the old campus of the University of the Ryukyus
	MCO007	RUMF-HA-00027	Minchō	Nokimaru	Sideview 1-IB-a	I	Early 17th century	Shurijyoushi	Collected on the old campus of the University of the Ryukyus
	MCO008	RUMF-HA-00031	Minchō	Nokimaru	Sideview 1-IB-a	I	Early 17th century	Shurijyoushi	Collected on the old campus of the University of the Ryukyus
	MCO009	RUMF-HA-00032	Minchō	Nokimaru	Sideview 1-IB-a	I	Early 17th century	Shurijyoushi	Collected on the old campus of the University of the Ryukyus
	MCO010	RUMF-HA-00033	Minchō	Nokimaru	Sideview 1-IB-a	I	Early 17th century	Shurijyoushi	Collected on the old campus of the University of the Ryukyus
	MCO011	RUMF-HA-00036	Minchō	Nokimaru	Sideview 1-IB-a	I	Early 17th century	Syurijyoushi/Sasikiden	Collected on the old campus of the University of the Ryukyus
	MCO012	RUMF-HA-00044	Minchō	Nokimaru	Sideview 1-IB-b	II	Late 17th to early 18th century	Shurijyoushi	Collected on the old campus of the University of the Ryukyus
	MCO013	RUMF-HA-00049	Minchō	Nokimaru	Sideview 1-IB-b	II	Late 17th to early 18th century	Shurijyoushi	Collected on the old campus of the University of the Ryukyus
	MCO014	RUMF-HA-00050	Minchō	Nokimaru	Sideview 1-IB-b	II	Late 17th to early 18th century	Shurijyoushi/Ouchibara (Nikaiden)	Collected on the old campus of the University of the Ryukyus
	MCO015	RUMF-HA-00060	Minchō	Nokimaru	Sideview 1-IB-b	II	Late 17th to early 18th century	Shurijyoushi	Collected on the old campus of the University of the Ryukyus
	MCO016	RUMF-HA-00078	Minchō	Nokimaru	Sideview 1-IB-b	II	Late 17th to early 18th century	Shurijyoushi	Collected on the old campus of the University of the Ryukyus
	MCO017	RUMF-HA-00098	Minchō	Nokimaru	Sideview 2-IIIa	III	Late 17th to early 18th century	Tamaudun-north	Collected on the old campus of the University of the Ryukyus
	MCO018	RUMF-HA-00099	Minchō	Nokimaru	Sideview 2-IIIa	III	Late 17th to early 18th century	Shurijyoushi	Collected on the old campus of the University of the Ryukyus
	MCO019	RUMF-HA-00169	Minchō	Nokihira	Sideview 1-IIIB-a	III	Late 17th to early 18th century	Shurijyoushi/Ouchibara (Nikaiden)	Collected on the old campus of the University of the Ryukyus
	MCO020	RUMF-HA-00192	Minchō	Nokihira	Sideview 2-IIa	IV	Mid-18th to mid-19th century	Shurijyoushi	Collected on the old campus of the University of the Ryukyus
	MDN001	-	Modern	Nokihira			1989	Shurijo/Seiden	Collected on the site of the Shuri castle fire in 2019
	MDN002	-	Modern	Nokihira			1989	Shurijo/Seiden	Collected on the site of the Shuri castle fire in 2020
	MDN003	-	Modern	Nokihira			1989	Shurijo/Seiden	Collected on the site of the Shuri castle fire in 2021
	MDN004	-	Modern	-			1989	Shurijo/Seiden	Collected on the site of the Shuri castle fire in 2022
	MDN005	-	Modern	Nokimaru			1989	Shurijo/Kuganiudun	Collected on the site of the Shuri castle fire in 2019

## Sheet: S2 Table
	S2 Table. RGB and Lab values of the roof tiles and each standard red color.
	ID	RGB				Lab
		R	G	B		L	a	b
	KOR001	131	127	117		53.3	-0.1	6.2
	KOR002	91	91	90		38.6	-0.1	0.6
	KOR003	86	86	86		36.7	0	0.1
	KOR004	126	126	122		52.7	-0.9	2.4
	KOR005	121	119	112		50	-0.3	4
	KOR006	105	104	100		44.1	-0.2	2.6
	KOR007	121	115	104		48.8	0.8	7
	YMO001	131	130	122		54.2	-0.8	4.4
	YMO002	121	120	114		50.4	-0.8	3.7
	YMO003	140	121	97		52.2	4.5	16.4
	YMO004	118	117	112		49.3	-0.5	3.3
	YMO005	115	112	103		47.4	-0.2	5.6
	YMO006	140	139	130		57.7	-1	5.1
	YMO007	104	105	103		44.2	-0.5	0.9
	MCO001	98	97	94		41.2	-0.1	1.9
	MCO002	148	129	101		55.3	4	18.3
	MCO003	139	109	80		48.5	9.4	20.9
	MCO004	123	114	99		48.4	1.8	9.4
	MCO005	124	98	74		43.7	8.1	17.9
	MCO006	124	120	111		50.5	0.3	5.5
	MCO007	109	104	96		44.4	0.6	5.5
	MCO008	115	87	64		39.6	9.6	18.1
	MCO009	135	107	83		47.6	8.6	17.9
	MCO010	149	100	66		47.2	17.5	27.4
	MCO011	132	109	81		47.7	6.4	19.2
	MCO012	154	129	98		55.7	6.3	20.7
	MCO013	135	123	101		52.3	2.1	13.9
	MCO014	121	112	94		47.6	1.3	11.2
	MCO015	132	115	91		49.7	4	15.8
	MCO016	124	109	90		47.1	3.6	13
	MCO017	137	89	56		42.8	17.9	27.4
	MCO018	150	101	76		47.7	18.3	22.8
	MCO019	150	99	64		47.1	18.2	28.8
	MCO020	134	83	58		40.7	20	23.8
	MDN001	121	76	60		37.3	18.6	18.1
	MDN002	125	87	72		40.9	15	15.2
	MDN003	90	68	54		30.9	8	12.4
	MDN004	141	84	67		42.2	22.7	20.7
	MDN005	130	78	55		39.1	20.7	23.7
	Hi-iro	252	78	72		59.4	66.2	43.4
	Syoujyouhi	240	49	73		54.1	71.6	36
	Bengara-iro	149	83	66		43	26.6	22.4
	Beni-iro	207	7	59		44.6	69.2	31.4
	Syu-iro	251	78	48		59	65.2	55.4
	Red	248	30	50		54.1	76.7	49.7

## Sheet: S3 Table
S3 Table. Color distance matrix between each roof tile.
	KOR001	KOR002	KOR003	KOR004	KOR005	KOR006	KOR007	YMO001	YMO002	YMO003	YMO004	YMO005	YMO006	YMO007	MCO001	MCO002	MCO003	MCO004	MCO005	MCO006	MCO007	MCO008	MCO009	MCO010	MCO011	MCO012	MCO013	MCO014	MCO015	MCO016	MCO017	MCO018	MCO019	MCO020	MDN001	MDN002	MDN003	MDN004	MDN005
KOR001	0	14.9363	16.6046	3.48833	3.74313	9.63302	4.69543	1.99366	3.68617	8.45681	4.68543	5.91847	4.42564	10.171	12.3901	9.09034	13.566	5.96702	14.7086	2.88172	8.93628	18.053	12.8672	18.6062	11.8983	11.1716	5.97313	6.95987	8.62031	8.93772	20.5514	18.5399	18.9992	22.175	23.4161	19.8129	22.6869	22.4857	23.2197
KOR002	14.9363	0	1.69776	13.6359	11.1198	5.27431	10.9951	15.4967	11.4814	17.8327	10.29	9.19965	19.3487	5.0668	2.59438	20.8248	18.2113	11.7849	14.9304	12.0063	6.82699	14.9367	16.6312	21.4375	16.3857	22.2211	16.6325	11.8879	15.7178	12.8807	20.3876	21.1223	21.804	20.1734	18.8095	16.8332	13.7363	20.8082	20.2957
KOR003	16.6046	1.69776	0	15.2905	12.7978	6.96244	12.6088	17.1701	13.1602	19.2415	11.9703	10.8524	21.0627	6.72396	4.26641	22.3128	19.2494	13.2958	15.7077	13.6679	8.37606	15.2969	17.6613	22.1769	17.4999	23.6433	18.1502	13.3429	17.0641	14.1688	20.8413	21.8422	22.5304	20.4057	18.745	17.0916	13.2146	21.0545	20.4037
KOR004	3.48833	13.6359	15.2905	0	3.16755	8.59324	5.97515	2.2819	2.56346	11.6278	3.53598	6.06221	5.25902	8.56594	11.278	12.4489	16.185	7.91179	16.6829	3.86567	8.9311	19.6052	15.261	20.9768	14.5292	14.4147	9.28464	8.99274	11.4996	11.1282	22.5932	20.6534	21.3858	23.8298	24.5625	21.0311	23.3024	23.9384	24.7559
KOR005	3.74313	11.1198	12.7978	3.16755	0	5.88848	3.08661	4.21606	0.868196	10.1674	0.973546	2.90681	7.53544	6.33068	8.61648	11.7303	14.0677	5.20321	13.8909	1.58757	5.75876	16.6083	12.9773	18.8929	12.1811	13.6378	7.94059	6.21463	9.41959	8.43517	20.0773	18.6974	19.3031	21.2512	21.8513	18.4346	20.1619	21.6103	22.1044
KOR006	9.63302	5.27431	6.96244	8.59324	5.88848	0	5.96723	10.2263	6.29551	13.4522	5.10611	4.05132	13.7693	1.6534	2.72902	16.0259	15.2343	7.21759	13.1024	6.76952	2.70943	14.511	13.7686	19.3749	13.2185	17.6329	11.8566	7.59699	11.6725	9.24634	19.3147	19.1531	19.772	19.8242	19.4504	16.621	15.9696	20.41	20.3254
KOR007	4.69543	10.9951	12.6088	5.97515	3.08661	5.96723	0	6.18192	3.85686	7.89808	3.5525	2.24196	9.14533	7.08178	8.44031	10.062	11.3294	2.15242	10.9747	2.16334	4.43115	13.8354	10.203	16.2993	9.26942	11.8362	5.97843	3.23901	6.67037	5.38991	17.3616	16.3034	16.7096	18.6943	19.5006	16.1053	17.958	19.32	19.5718
YMO001	1.99366	15.4967	17.1701	2.2819	4.21606	10.2263	6.18192	0	3.78796	10.3578	4.95773	6.9143	3.32611	10.4631	13.0171	10.7204	15.4873	7.75632	16.6153	4.07304	10.0288	19.8924	14.7733	20.435	13.876	12.7877	7.89689	8.76493	10.6114	10.8466	22.4215	20.267	20.8259	23.9631	25.0876	21.4648	24.2222	24.1406	24.9937
YMO002	3.68617	11.4814	13.1602	2.56346	0.868196	6.29551	3.85686	3.78796	0	10.7718	1.22334	3.50123	7.11378	6.59082	9.01373	12.139	14.8962	5.974	14.7838	2.19694	6.39894	17.5147	13.8456	19.7599	12.9733	14.1275	8.40595	6.89732	10.1177	9.24174	20.9856	19.6081	20.1576	22.2056	22.8233	19.4109	20.9655	22.5803	23.0597
YMO003	8.45681	17.8327	19.2415	11.6278	10.1674	13.4522	7.89808	10.3578	10.7718	0	10.9765	10.0532	11.2475	14.6818	15.5062	3.29479	6.01811	6.31188	9.1502	8.60774	11.272	13.1054	6.1803	11.2788	5.00808	4.27294	2.95468	6.51702	2.56246	5.52239	13.8481	11.7753	11.6698	16.1766	18.5291	15.1358	19.9083	16.9286	17.4494
YMO004	4.68543	10.29	11.9703	3.53598	0.973546	5.10611	3.5525	4.95773	1.22334	10.9765	0	2.73292	8.29937	5.42365	7.82117	12.6444	14.6273	5.69215	14.1599	2.4867	5.34978	16.692	13.4692	19.365	12.7102	14.5275	8.79832	6.62815	10.0858	8.85849	20.3768	19.1433	19.774	21.4384	21.87	18.5222	19.8857	21.7999	22.2386
YMO005	5.91847	9.19965	10.8524	6.06221	2.90681	4.05132	2.24196	6.9143	3.50123	10.0532	2.73292	0	10.1815	5.15856	6.61678	12.213	13.1295	3.97508	12.11	3.17104	3.09931	14.5244	11.9096	17.9286	10.9341	14.0449	8.03964	4.48957	8.60525	6.87414	18.6024	17.9715	18.315	19.7613	20.225	17.0141	17.7108	20.4727	20.5143
YMO006	4.42564	19.3487	21.0627	5.25902	7.53544	13.7693	9.14533	3.32611	7.11378	11.2475	8.29937	10.1815	0	13.9708	16.7543	10.6288	16.9033	10.3593	18.9841	7.16443	13.4511	22.7383	16.488	21.7882	15.5682	12.6406	8.96381	11.31	12.1763	13.1632	24.4194	21.6453	22.1586	26.2792	27.8728	24.0609	27.7061	26.2767	27.4754
YMO007	10.171	5.0668	6.72396	8.56594	6.33068	1.6534	7.08178	10.4631	6.59082	14.6818	5.42365	5.15856	13.9708	0	2.96424	17.1245	16.5716	8.54682	14.5237	7.47083	4.3362	15.8359	15.1047	20.5913	14.6584	18.7434	13.0235	9.05626	13.0447	10.7229	20.5502	20.238	20.9933	20.9169	20.3893	17.605	16.9444	21.3341	21.388
MCO001	12.3901	2.59438	4.26641	11.278	8.61648	2.72902	8.44031	13.0171	9.01373	15.5062	7.82117	6.61678	16.7543	2.96424	0	18.3718	16.4396	9.33854	13.5842	9.45724	4.36099	14.2396	14.892	20.1233	14.4896	19.8564	14.1595	9.50545	13.4783	10.7482	19.5012	19.8806	20.5047	19.6541	18.7762	16.3602	14.3817	20.3174	19.9611
MCO002	9.09034	20.8248	22.3128	12.4489	11.7303	16.0259	10.062	10.7204	12.139	3.29479	12.6444	12.213	10.6288	17.1245	18.3718	0	8.45584	8.91223	12.41	10.1941	14.0525	16.477	9.1002	13.1273	7.93838	2.42967	4.22875	9.11763	5.69354	8.75017	16.3565	13.7234	13.4524	18.9555	21.668	18.2907	23.4415	19.5587	20.3256
MCO003	13.566	18.2113	19.2494	16.185	14.0677	15.2343	11.3294	15.4873	14.8962	6.01811	14.6273	13.1295	16.9033	16.5716	16.4396	8.45584	0	9.31941	4.92667	12.7093	12.8572	8.49387	1.85712	5.71788	2.79692	7.68058	8.5714	9.28627	5.46827	6.52987	7.95589	6.58469	6.17004	10.4407	13.2073	10.1849	16.2232	11.5868	11.7685
MCO004	5.96702	11.7849	13.2958	7.91179	5.20321	7.21759	2.15242	7.75632	5.974	6.31188	5.69215	3.97508	10.3593	8.54682	9.33854	8.91223	9.31941	0	9.03449	4.03418	5.03863	12.1229	8.21186	14.4053	7.16732	10.4955	4.89789	1.6837	4.70582	3.28234	15.4813	14.558	14.8183	16.9796	18.038	14.654	16.8924	17.7756	17.9048
MCO005	14.7086	14.9304	15.7077	16.6829	13.8909	13.1024	10.9747	16.6153	14.7838	9.1502	14.1599	12.11	18.9841	14.5237	13.5842	12.41	4.92667	9.03449	0	12.8729	10.7112	3.95392	3.76318	7.69171	4.38922	12.3309	10.6993	8.73251	7.18147	5.90674	7.16975	8.31471	8.09289	8.72471	10.3063	7.56846	11.4377	10.4953	9.63244
MCO006	2.88172	12.0063	13.6679	3.86567	1.58757	6.76952	2.16334	4.07304	2.19694	8.60774	2.4867	3.17104	7.16443	7.47083	9.45724	10.1941	12.7093	4.03418	12.8729	0	6.00182	15.8317	11.6949	17.6543	10.8555	12.0913	6.40144	5.17318	7.96563	7.26714	19.0263	17.5144	18.0691	20.3528	21.1905	17.6994	19.9301	20.7495	21.2739
MCO007	8.93628	6.82699	8.37606	8.9311	5.75876	2.70943	4.43115	10.0288	6.39894	11.272	5.34978	3.09931	13.4511	4.3362	4.36099	14.0525	12.8572	5.03863	10.7112	6.00182	0	12.4174	11.4078	17.2062	10.7057	15.5882	9.87797	5.20311	9.27982	6.69248	17.2072	17.1829	17.6004	17.9873	17.9648	15.022	14.7782	18.8113	18.5703
MCO008	18.053	14.9367	15.2969	19.6052	16.6083	14.511	13.8354	19.8924	17.5147	13.1054	16.692	14.5244	22.7383	15.8359	14.2396	16.477	8.49387	12.1229	3.95392	15.8317	12.4174	0	7.47327	9.19147	8.2841	16.3567	14.5081	11.7721	11.0278	9.27195	6.73261	9.65716	9.47811	7.06043	7.49103	5.91842	7.97319	9.34417	7.41258
MCO009	12.8672	16.6312	17.6613	15.261	12.9773	13.7686	10.203	14.7733	13.8456	6.1803	13.4692	11.9096	16.488	15.1047	14.892	9.1002	1.85712	8.21186	3.76318	11.6949	11.4078	7.47327	0	6.60128	2.62159	8.67702	8.39875	8.30966	5.11481	5.3615	8.16458	6.92971	7.11299	10.156	12.4106	9.14059	14.9431	11.1687	11.3921
MCO010	18.6062	21.4375	22.1769	20.9768	18.8929	19.3749	16.2993	20.435	19.7599	11.2788	19.365	17.9286	21.7882	20.5913	20.1233	13.1273	5.71788	14.4053	7.69171	17.6543	17.2062	9.19147	6.60128	0	8.11882	11.7144	13.8671	14.3839	10.9538	11.6095	4.17635	2.98826	0.643452	6.89241	10.8073	8.92071	16.6756	8.00589	8.34625
MCO011	11.8983	16.3857	17.4999	14.5292	12.1811	13.2185	9.26942	13.876	12.9733	5.00808	12.7102	10.9341	15.5682	14.6584	14.4896	7.93838	2.79692	7.16732	4.38922	10.8555	10.7057	8.2841	2.62159	8.11882	0	7.97785	6.87638	6.80287	3.42302	4.19233	9.54507	9.09728	8.50945	11.9252	14.241	11.2419	15.5561	13.3572	13.0934
MCO012	11.1716	22.2211	23.6433	14.4147	13.6378	17.6329	11.8362	12.7877	14.1275	4.27294	14.5275	14.0449	12.6406	18.7434	19.8564	2.42967	7.68058	10.4955	12.3309	12.0913	15.5882	16.3567	8.67702	11.7144	7.97785	0	6.27142	10.7475	6.67577	9.75892	15.3532	12.2778	12.0249	18.0304	20.9998	17.6843	23.6998	18.5064	19.4712
MCO013	5.97313	16.6325	18.1502	9.28464	7.94059	11.8566	5.97843	7.89689	8.40595	2.95468	8.79832	8.03964	8.96381	13.0235	14.1595	4.22875	8.5714	4.89789	10.6993	6.40144	9.87797	14.5081	8.39875	13.8671	6.87638	6.27142	0	5.07234	3.50595	5.59771	16.086	14.3884	14.2281	18.3066	20.3569	16.9506	20.5954	19.1136	19.4854
MCO014	6.95987	11.8879	13.3429	8.99274	6.21463	7.59699	3.23901	8.76493	6.89732	6.51702	6.62815	4.48957	11.31	9.05626	9.50545	9.11763	9.28627	1.6837	8.73251	5.17318	5.20311	11.7721	8.30966	14.3839	6.80287	10.7475	5.07234	0	4.54203	3.01818	15.2638	14.8818	14.7484	16.965	18.1685	14.9941	16.5374	18.0856	17.8598
MCO015	8.62031	15.7178	17.0641	11.4996	9.41959	11.6725	6.67037	10.6114	10.1177	2.56246	10.0858	8.60525	12.1763	13.0447	13.4783	5.69354	5.46827	4.70582	7.18147	7.96563	9.27982	11.0278	5.11481	10.9538	3.42302	6.67577	3.50595	4.54203	0	3.0968	12.7551	11.5889	11.3473	14.9519	17.006	13.7267	17.5544	16.0107	16.1054
MCO016	8.93772	12.8807	14.1688	11.1282	8.43517	9.24634	5.38991	10.8466	9.24174	5.52239	8.85849	6.87414	13.1632	10.7229	10.7482	8.75017	6.52987	3.28234	5.90674	7.26714	6.69248	9.27195	5.3615	11.6095	4.19233	9.75892	5.59771	3.01818	3.0968	0	12.4776	12.0101	12.0264	14.1594	15.5224	12.2729	14.987	15.2786	15.1199
MCO017	20.5514	20.3876	20.8413	22.5932	20.0773	19.3147	17.3616	22.4215	20.9856	13.8481	20.3768	18.6024	24.4194	20.5502	19.5012	16.3565	7.95589	15.4813	7.16975	19.0263	17.2072	6.73261	8.16458	4.17635	9.54507	15.3532	16.086	15.2638	12.7551	12.4776	0	5.42229	4.12243	3.59607	7.57843	6.85405	13.4272	6.26389	4.81442
MCO018	18.5399	21.1223	21.8422	20.6534	18.6974	19.1531	16.3034	20.267	19.6081	11.7753	19.1433	17.9715	21.6453	20.238	19.8806	13.7234	6.58469	14.558	8.31471	17.5144	17.1829	9.65716	6.92971	2.98826	9.09728	12.2778	14.3884	14.8818	11.5889	12.0101	5.42229	0	3.45679	6.62041	9.96371	7.64225	16.7013	6.39712	8.07032
MCO019	18.9992	21.804	22.5304	21.3858	19.3031	19.772	16.7096	20.8259	20.1576	11.6698	19.774	18.315	22.1586	20.9933	20.5047	13.4524	6.17004	14.8183	8.09289	18.0691	17.6004	9.47811	7.11299	0.643452	8.50945	12.0249	14.2281	14.7484	11.3473	12.0264	4.12243	3.45679	0	6.96632	10.9982	9.30493	16.9065	8.20037	8.39253
MCO020	22.175	20.1734	20.4057	23.8298	21.2512	19.8242	18.6943	23.9631	22.2056	16.1766	21.4384	19.7613	26.2792	20.9169	19.6541	18.9555	10.4407	16.9796	8.72471	20.3528	17.9873	7.06043	10.156	6.89241	11.9252	18.0304	18.3066	16.965	14.9519	14.1594	3.59607	6.62041	6.96632	0	4.31944	4.78266	12.0764	3.44732	1.4899
MDN001	23.4161	18.8095	18.745	24.5625	21.8513	19.4504	19.5006	25.0876	22.8233	18.5291	21.87	20.225	27.8728	20.3893	18.7762	21.668	13.2073	18.038	10.3063	21.1905	17.9648	7.49103	12.4106	10.8073	14.241	20.9998	20.3569	18.1685	17.006	15.5224	7.57843	9.96371	10.9982	4.31944	0	3.94149	9.48488	4.86382	3.37564
MDN002	19.8129	16.8332	17.0916	21.0311	18.4346	16.621	16.1053	21.4648	19.4109	15.1358	18.5222	17.0141	24.0609	17.605	16.3602	18.2907	10.1849	14.654	7.56846	17.6994	15.022	5.91842	9.14059	8.92071	11.2419	17.6843	16.9506	14.9941	13.7267	12.2729	6.85405	7.64225	9.30493	4.78266	3.94149	0	10.126	4.78747	5.08255
MDN003	22.6869	13.7363	13.2146	23.3024	20.1619	15.9696	17.958	24.2222	20.9655	19.9083	19.8857	17.7108	27.7061	16.9444	14.3817	23.4415	16.2232	16.8924	11.4377	19.9301	14.7782	7.97319	14.9431	16.6756	15.5561	23.6998	20.5954	16.5374	17.5544	14.987	13.4272	16.7013	16.9065	12.0764	9.48488	10.126	0	13.791	11.4078
MDN004	22.4857	20.8082	21.0545	23.9384	21.6103	20.41	19.32	24.1406	22.5803	16.9286	21.7999	20.4727	26.2767	21.3341	20.3174	19.5587	11.5868	17.7756	10.4953	20.7495	18.8113	9.34417	11.1687	8.00589	13.3572	18.5064	19.1136	18.0856	16.0107	15.2786	6.26389	6.39712	8.20037	3.44732	4.86382	4.78747	13.791	0	3.87912
MDN005	23.2197	20.2957	20.4037	24.7559	22.1044	20.3254	19.5718	24.9937	23.0597	17.4494	22.2386	20.5143	27.4754	21.388	19.9611	20.3256	11.7685	17.9048	9.63244	21.2739	18.5703	7.41258	11.3921	8.34625	13.0934	19.4712	19.4854	17.8598	16.1054	15.1199	4.81442	8.07032	8.39253	1.4899	3.37564	5.08255	11.4078	3.87912	0

## Sheet: S4 Table
	S4 Table. Color distance from traditional Japanese red colors in roof tiles.
	ID	Traditional Japanese Colors					Red (Control)
		Hi-iro	Syoujyouhi	Bengara-iro	Beni-iro	Syu-iro
	KOR001	29.9469	30.3732	23.3559	31.2579	29.9211	31.1102
	KOR002	35.4284	32.5993	22.1796	28.9709	35.7295	33.6762
	KOR003	36.3055	33.1322	22.4409	29.0385	36.6201	34.2265
	KOR004	30.7238	30.6444	24.8276	31.2412	31.0369	31.6605
	KOR005	30.6972	30.3321	22.6445	30.1384	30.8516	31.234
	KOR006	32.7808	31.2101	21.6818	29.1469	32.9977	32.1889
	KOR007	30.2258	29.9351	20.4451	29.4346	30.1253	30.6314
	YMO001	30.4745	30.8703	24.9623	31.967	30.6027	31.7292
	YMO002	31.2154	30.9292	23.5904	30.8501	31.3706	31.8383
	YMO003	27.3725	28.5089	17.868	29.3622	26.5046	28.5356
	YMO004	31.0971	30.5495	22.8599	30.12	31.3011	31.4974
	YMO005	31.6643	31.0639	21.6424	30.109	31.6268	31.8285
	YMO006	30.4872	31.4991	26.909	33.5989	30.5666	32.292
	YMO007	33.0233	31.2984	22.5596	29.2266	33.3877	32.3999
	MCO001	34.1126	31.8941	21.6675	28.9764	34.3477	32.9023
	MCO002	27.7103	29.5885	20.2957	31.4269	26.6364	29.4473
	MCO003	25.5828	26.1849	12.7441	25.9091	24.4741	25.9489
	MCO004	29.7272	29.5717	18.946	28.9984	29.4342	30.1057
	MCO005	28.3579	27.6779	12.1254	25.6338	27.5222	27.6878
	MCO006	30.0235	29.8744	21.7716	29.8764	30.0681	30.6802
	MCO007	32.095	30.8516	20.1327	28.9346	32.0814	31.6369
	MCO008	29.9844	28.2544	11.2162	24.8395	29.2095	28.3037
	MCO009	25.9386	26.0602	12.4455	25.355	25.136	26.0912
	MCO010	22.389	22.796	8.722	22.113	20.9937	22.1534
	MCO011	27.8661	28.3397	14.6512	27.7772	26.7874	28.1758
	MCO012	26.1463	28.2609	19.1522	30.3686	24.9159	27.9625
	MCO013	29.1138	30.1251	20.0545	30.9011	28.392	30.3003
	MCO014	30.845	30.8078	19.2936	30.0532	30.3301	31.1737
	MCO015	28.4171	29.0673	17.1404	29.0839	27.5777	29.1314
	MCO016	29.2114	29.0903	16.5741	28.1726	28.6376	29.3796
	MCO017	24.9785	24.2049	7.50293	21.7556	23.6873	23.619
	MCO018	20.7786	20.6182	6.93963	19.8791	20.0921	20.562
	MCO019	22.3675	22.8569	8.85051	22.1811	20.8399	22.0871
	MCO020	24.9815	22.9482	5.00467	19.2225	24.2939	22.8644
	MDN001	27.5848	24.3032	6.52737	19.1548	27.4543	24.8224
	MDN002	26.2398	23.7184	6.72425	19.8689	26.2493	24.4107
	MDN003	35.3968	32.0883	15.532	26.5758	35.05	32.5556
	MDN004	22.6562	20.1913	2.06188	16.4131	22.6454	20.6897
	MDN005	25.9025	23.4109	5.34889	19.0624	25.2721	23.3762

## Sheet: S5 Table
	S5 Table. Chemical composition of 11 elements on each roof tile by multipoint analysis.
	Type	ID	Element
			MgO	Al2O3	SiO2	P2O5	SO3	K2O	CaO	TiO2	MnO2	Fe2O3	SrO
	Kourai	KOR001	0.0127573	0.126733	0.59136	0.010072	0.00419613	0.0451865	0.031659	0.0177495	0.00390513	0.152672	0.00370844
		KOR002	0.0100267	0.142242	0.568973	0.00738844	0.0051793	0.042088	0.034151	0.0167232	0.00477624	0.165874	0.00257788
		KOR003	0.0141338	0.151395	0.573984	0.00463921	0.00388132	0.0447386	0.0219519	0.0172962	0.00412108	0.160641	0.00321767
		KOR004	0.0120494	0.160463	0.524215	0.00357148	0.00440729	0.0389483	0.0281561	0.0201052	0.00426814	0.201362	0.00245409
		KOR005	0.0124166	0.134703	0.569345	0.00796893	0.0063102	0.0454403	0.0349519	0.0188368	0.00556213	0.160376	0.00408882
		KOR006	0.0131823	0.134222	0.571702	0.00616555	0.00745243	0.0496653	0.0289891	0.0197926	0.00467606	0.160406	0.00374585
		KOR007	0.0130357	0.149337	0.57522	0.00483208	0.00546148	0.0421781	0.0264525	0.0188535	0.00436947	0.156841	0.00341911
	Yamato	YMO001	0.0240418	0.132379	0.551587	0.0185013	0.00527225	0.0436955	0.0347266	0.018899	0.00512341	0.162306	0.00346883
		YMO002	0.0118796	0.153117	0.530674	0.015473	0.00579972	0.0470222	0.0318328	0.019047	0.00463188	0.177213	0.00331054
		YMO003	0.0150142	0.142645	0.582564	0.00531267	0.00309147	0.038465	0.023961	0.0175672	0.00361029	0.165046	0.00272273
		YMO004	0.0112114	0.166357	0.540116	0.00362933	0.0028542	0.0453682	0.0223127	0.0178706	0.00383053	0.184489	0.0019611
		YMO005	0.0150396	0.152006	0.496931	0.00970663	0.00852632	0.0452704	0.0536504	0.0203879	0.00500681	0.189747	0.00372801
		YMO006	0.0149566	0.157924	0.510386	0.0102675	0.00713211	0.0463586	0.0305567	0.0217479	0.00650313	0.189783	0.00438466
		YMO007	0.0108061	0.143603	0.573827	0.0047424	0.00380447	0.0469724	0.0276451	0.018217	0.00326257	0.164564	0.00255726
	Mincho	MCO001	0.00860577	0.154023	0.548982	0.00492868	0.00295962	0.0491531	0.0258997	0.0202303	0.0038924	0.178572	0.00275296
		MCO002	0.0149214	0.163465	0.517057	0.00549128	0.0028027	0.0553058	0.0256157	0.01727	0.00474896	0.190856	0.00246644
		MCO003	0.020125	0.157142	0.484996	0.0084625	0.00429603	0.0474882	0.048038	0.0181844	0.00855285	0.199441	0.00327512
		MCO004	0.0203953	0.140524	0.553068	0.00434211	0.0031625	0.0465912	0.0206437	0.0170836	0.0062451	0.184714	0.00323103
		MCO005	0.00969649	0.154578	0.544125	0.00502666	0.00331162	0.0455771	0.0166223	0.0194267	0.00521136	0.193171	0.0032538
		MCO006	0.011009	0.158061	0.528013	0.00738574	0.00379577	0.0489182	0.0282014	0.0200047	0.00587838	0.185503	0.00322977
		MCO007	0.0101286	0.14737	0.520706	0.00462501	0.00269541	0.0502734	0.0203152	0.0188866	0.00389796	0.218406	0.00269619
		MCO008	0.00844064	0.157456	0.523251	0.00431251	0.00274463	0.043727	0.0206209	0.0171076	0.00402651	0.215581	0.00273252
		MCO009	0.0107969	0.153092	0.520248	0.00672582	0.00360163	0.0456529	0.0319851	0.0180653	0.00436765	0.202232	0.00323255
		MCO010	0.00880766	0.163635	0.506537	0.00440509	0.00708786	0.0435548	0.0212513	0.0185088	0.00351066	0.219944	0.0027581
		MCO011	0.017823	0.146384	0.499481	0.00758363	0.00427685	0.0567856	0.0276817	0.0189116	0.00461843	0.213403	0.00305144
		MCO012	0.0159617	0.12673	0.547195	0.00729425	0.0063494	0.0525002	0.050372	0.0180786	0.00710899	0.164435	0.00397582
		MCO013	0.0132406	0.138318	0.557534	0.00389004	0.00285788	0.0661186	0.0242955	0.0172799	0.00378989	0.170167	0.00250916
		MCO014	0.0168084	0.151705	0.560361	0.00310061	0.00280228	0.0498374	0.0236338	0.018023	0.00402527	0.166219	0.00348447
		MCO015	0.0173804	0.127964	0.56458	0.00499927	0.00367123	0.0449144	0.0269706	0.0175873	0.00431738	0.184511	0.00310375
		MCO016	0.0137658	0.153984	0.52732	0.00366009	0.00239343	0.0510072	0.0207563	0.0175536	0.0035773	0.203176	0.00280583
		MCO017	0.0134168	0.148318	0.50831	0.00726609	0.00705198	0.0495152	0.0512483	0.0182847	0.0059021	0.1869	0.00378697
		MCO018	0.0180617	0.12129	0.509631	0.00748124	0.00941045	0.0458436	0.0894604	0.0175069	0.00577982	0.171414	0.00412141
		MCO019	0.00982856	0.128813	0.577344	0.00482768	0.00390643	0.0599119	0.0284851	0.0168773	0.00408695	0.162225	0.00369458
		MCO020	0.00792532	0.166691	0.478809	0.0073499	0.00805685	0.0288747	0.0254585	0.0226101	0.00490509	0.245956	0.00336307
	Modern	MDN001	0.0134682	0.131938	0.533409	0.00408188	0.00576499	0.0473415	0.0756992	0.0202125	0.00472567	0.160538	0.00282073
		MDN002	0.0180917	0.124247	0.438649	0.00447231	0.0432355	0.0482937	0.150071	0.0223998	0.00560873	0.140986	0.00394555
		MDN003	0.0133903	0.120228	0.451203	0.00455831	0.00675269	0.0810698	0.109647	0.0245804	0.00596842	0.178887	0.0037139
		MDN004	0.0153145	0.146919	0.500256	0.00383929	0.00760847	0.0553592	0.0821058	0.0227551	0.00458022	0.158318	0.0029453
		MDN005	0.0230286	0.140707	0.52814	0.00400106	0.00491264	0.0458325	0.0666093	0.0200535	0.00496637	0.158527	0.00322183

## Sheet: S6 Table
S6 Table. Microstructure of roof tiles.
ID	Density-S (g/cm3)	Density-M (g/cm3)	Median-vol (mm3)	Mode-vol (mm3)	Dispersion-vol	RLV	Num-density (n/cm3)	RLN
KOR001	1.89	1.94831	0.03168	0.022	2.17731	0.486629	241.089	0.0144798
KOR002	1.83	1.90645	0.00528	0.00396	0.0166556	0.172755	3528.3	0.000742302
KOR003	1.39	1.50154	0.01276	0.022	17.6348	0.646486	874.745	0.00608738
KOR004	1.86	1.99619	0.00528	0.00396	0.00704643	0.118353	7478.14	0.000332802
KOR005	1.75	1.79551	0.01892	0.022	0.136696	0.346297	398.815	0.00871742
KOR006	1.79	1.85108	0.00672	0.00252	0.093822	0.244714	1811.13	0.00137951
KOR007	1.76	1.86899	0.00484	0.00396	0.050223	0.219427	5566.59	0.000540491
YMO001	1.73	1.83277	0.02349	0.0145	3.02337	0.416214	605.263	0.00801867
YMO002	1.75	1.76492	0.00598	0.00234	0.47912	0.392032	329.467	0.0014032
YMO003	1.78	1.83913	0.02116	0.00828	5.06584	0.47263	427.368	0.00590634
YMO004	1.75	1.79952	0.02856	0.01224	0.83155	0.444633	299.752	0.013341
YMO005	1.83	1.90924	0.0132	0.00594	0.118816	0.286606	1380.81	0.00276284
YMO006	1.73	1.84139	0.00459	0.0085	0.142772	0.296946	4334.27	0.00102213
YMO007	1.9	1.9523	0.01056	0.00396	0.395955	0.427009	527.735	0.00502532
MCO001	1.74	1.81198	0.0182	0.00819	0.678714	0.395243	842.884	0.00385736
MCO002	1.75	1.79716	0.02618	0.0385	15.074	0.561524	242.528	0.011661
MCO003	1.78	1.82379	0.02772	0.0385	1.24126	0.494152	193.936	0.0142452
MCO004	1.79	1.84817	0.02002	0.00819	0.547129	0.447593	410.16	0.0082043
MCO005	1.75	1.82527	0.02233	0.0385	7.44777	0.505761	459.994	0.00881816
MCO006	1.77	1.86365	0.01501	0.00711	2.22135	0.377028	1168.94	0.00286152
MCO007	1.77	1.82535	0.05	0.05	23.4729	0.62747	111.909	0.0353207
MCO008	1.74	1.79508	0.06076	0.062	9.55867	0.612945	100.309	0.0397583
MCO009	1.77	1.86457	0.00806	0.013	1.5225	0.447608	1009.14	0.00426968
MCO010	1.73	1.7798	0.02695	0.0385	10.6568	0.557781	196.864	0.0163996
MCO011	1.8	1.86364	0.02002	0.0455	0.421579	0.349203	648.961	0.00493259
MCO012	1.78	1.83609	0.01617	0.00693	1.01023	0.41512	503.572	0.00582402
MCO013	1.81	1.86551	0.02457	0.0455	2.76665	0.528291	277.331	0.0137609
MCO014	1.8	1.87273	0.02002	0.00819	2.89746	0.492238	461.003	0.00863784
MCO015	1.77	1.81775	0.024	0.05	0.956995	0.536994	228.871	0.015184
MCO016	1.76	2.84985	0.021	0.009	0.339156	0.277824	8142.13	0.00390564
MCO017	1.7	1.76937	0.032	0.05	15.5582	0.619759	223.767	0.0171739
MCO018	1.8	1.8386	0.0558	0.09	4.147	0.564155	92.1592	0.0285184
MCO019	1.78	1.83032	0.0378	0.0162	14.1393	0.631771	173.61	0.0179733
MCO020	1.75	1.868	0.7146	0.09	0.7146	0.893842	13.3541	0.40759
MDN001	2.02	2.04611	0.01008	0.021	0.00252945	0.0410627	1107.94	0.000227376
MDN002	1.88	1.88807	0.0049	0.005	0.0228065	0.162677	384.865	0.000927988
MDN003	1.95	1.95321	0.0195	0.0065	0.0112802	0.0320171	46.7638	0.00109649
MDN004	2.12	2.12915	0.01159	0.0095	0.00914354	0.115036	185.236	0.00190582
MDN005	1.96	1.97447	0.00891	0.0165	0.00472793	0.070323	446.459	0.000390778

## Sheet: S7 Table
S7 Table. p-value in Steel Dwass test for each characteristic value.
	Density-S	Density-M	Median-vol	Mode-vol	Dispersion-vol	RLV	RLN
Korai-Yamato	0.935	0.954	0.91	0.998	0.483	0.717	0.928
Korai-Mincho	0.803	0.677	0.0168	0.0508	0.0827	0.089	0.0815
Korai-Modern	0.0246	0.182	0.998	0.984	0.122	0.0252	0.758
Yamato-Mincho	1	0.0984	0.206	0.0409	0.14	0.089	0.0909
Yamato-Modern	0.024	0.0486	0.842	0.744	0.0129	0.0131	0.0758
Mincho-Modern	0.0005	0.0047	0.0084	0.266	0.0002	0.0005	0.0003
Steel Dwass test using the Monte Carlo (with 10000 Iterations) method.

## Sheet: S8 Table
S8 Table. Exact Wilcoxon rank sum test for Minchō CT data.
data	W	p-value
Density-S	27.5	0.177
Density-M	30	0.272
Median-vol	37	0.599
Mode-vol	40.5	0.793
Dispersion-vol	45	0.968
RLV	36	0.545
Num-density	48	0.778
RLN	35	0.492

## Sheet: S9 Table
S9 Table. Correlation analysis between elements and color differences by Spearman’s rank correlation.
	S	rho	p-value
MgO	1094	0.177444	0.4525
Al2O3	1382	-0.0391124	0.87
SiO2	728	0.452632	0.04658
P2O5	1620.7	-0.218539	0.3546
SO3	2119.2	-0.593374	0.005817
K2O	690	0.481203	0.03327
CaO	1587.1	-0.193306	0.4142
TiO2	1264.9	0.0489643	0.8376
MnO2	1486.2	-0.117426	0.622
Fe2O3	1732	-0.302256	0.1948
SrO	1963.9	-0.476591	0.03363

## Sheet: S10 Table
S10 Table. Correlation analysis between the characteristic values of microstructures and the color distance from red by Spearman’s rank correlation.
	rho	p-value
Density-S	0.22	0.36
Density-M	0.14	0.55
Median-vol	-0.58	0.0072
Mode-vol	-0.56	0.0095
Dispersion-vol	-0.15	0.53
RLV	-0.51	0.022
Num-density	0.56	0.011
RLN	-0.6	0.0061

[truncated: 1 more sheets: S11 Table]
